# Supplementary material for: Disproportionality analysis of biliary adverse events associated with fibrates using the JADER and FAERS databases
Source: Front Pharmacol. 2025 Nov 24;16:1700589. doi: 10.3389/fphar.2025.1700589 (PMC12684286; doi:10.3389/fphar.2025.1700589)
Supplement: Supplementary file 1 [file Table2.xlsx]

## Sheet: Caption
Supplementary Table 2. Disproportionality analysis of biliary ADEs associated with fibrates (pemafibrate, fenofibrate, bezafibrate) in JADER and FAERS, limited to suspected drugs (PS and SS) for sensitivity analysis, using ROR, PRR, and IC. Signal criteria were n11 ≥ 3 with ROR025 > 1, PRR025 > 2 with χ² > 4, and IC025 > 0. EBGM was not calculated in this analysis.

## Sheet: Supplementary_Table_2
drug_of_interest	DB	n11	n12	n21	n22	ROR	ROR025	ROR975	p-value	PRR	PRR025	PRR975	χ^2	IC	IC025	IC975
Pemafibrate	JADER	24	136	2561	962564	66.3273	42.9021	102.543	2.4418e-34	56.5282	39.0116	81.91	1300.43	4.127	3.504	4.749
Fenofibrate	JADER	9	603	2576	962097	5.5744	2.88308	10.778	5.1832e-05	5.50713	2.87596	10.5455	33.1717	1.92	0.999	2.842
Bezafibrate	JADER	3	563	2582	962137	1.98561	0.638043	6.17927	0.19491	1.98038	0.640203	6.12606	1.45823	0.667	-0.782	2.116
Overall	JADER	36	1300	2549	961400	10.4446	7.48317	14.5781	3.9376e-24	10.1901	7.3659	14.0973	295.013	3.014	2.529	3.498
Pemafibrate	FAERS	0
Fenofibrate	FAERS	66	5265	28087	14655724	6.54105	5.12971	8.3407	2.3197e-31	6.47245	5.09118	8.22847	305.248	2.578	2.223	2.933
Bezafibrate	FAERS	1	292	28152	14660697	1.78346	0.250365	12.7043	0.42999	1.78078	0.251671	12.6005	0.342979	0.355	-1.692	2.403
Overall	FAERS	67	5564	28086	14655425	6.28342	4.93692	7.99718	7.9377e-31	6.22056	4.90154	7.89452	293.412	2.527	2.175	2.88
