# Supplementary material for: Disproportionality analysis of biliary adverse events associated with fibrates using the JADER and FAERS databases
Source: Front Pharmacol. 2025 Nov 24;16:1700589. doi: 10.3389/fphar.2025.1700589 (PMC12684286; doi:10.3389/fphar.2025.1700589)
Supplement: Supplementary file 2 [file Table3.xlsx]

## Sheet: Caption
Supplementary Table 3. Disproportionality analysis of biliary ADEs associated with fibrates (pemafibrate, fenofibrate, bezafibrate) in JADER and FAERS using ROR, PRR, IC, and—where applicable—EBGM; signal criteria were n11 ≥ 3 with ROR025 > 1, PRR025 > 2 with χ² > 4, IC025 > 0, and EBGM05 ≥ 2.0. EBGM was not calculated for FAERS owing to the lack of stratified analysis.

## Sheet: Supplementary_Table_3
drug_of_interest	DB	n11	n12	n21	n22	ROR	ROR025	ROR975	p-value	PRR	PRR025	PRR975	χ^2	IC	IC025	IC975	EBGM	EBGM05	EBGM95
Pemafibrate	JADER	28	620	2557	962080	16.9921	11.6126	24.8637	0	16.3011	11.3232	23.4673	398.86	3.405	2.854	3.955	13.8903	11.3508	16.859
Fenofibrate	JADER	20	2123	2565	960577	3.52797	2.26753	5.48904	3e-06	3.50438	2.26163	5.43001	35.6131	1.639	1.004	2.274	3.16152	2.49214	3.96561
Bezafibrate	JADER	13	3207	2572	959493	1.51222	0.875903	2.61081	0.166412	1.51015	0.876632	2.6015	2.23511	0.54	-0.235	1.315	1.5884	1.20803	2.05775
Overall	JADER	58	5877	2527	956823	3.73679	2.87677	4.85391	0	3.71004	2.86337	4.80707	112.541	1.803	1.422	2.185	3.34695	2.91553	3.82732
Pemafibrate	FAERS	3	244	28150	14660745	6.40338	2.05079	19.9939	0.012348	6.33775	2.05803	19.5172	13.5111	1.439	-0.015	2.893	NA	NA	NA
Fenofibrate	FAERS	233	33461	27920	14627528	3.64815	3.2054	4.15206	0	3.62984	3.19214	4.12754	441.113	1.835	1.645	2.025	NA	NA	NA
Bezafibrate	FAERS	25	2087	28128	14658902	6.24281	4.2077	9.26223	0	6.18075	4.18536	9.12746	108.675	2.364	1.795	2.934	NA	NA	NA
Overall	FAERS	260	35743	27893	14625246	3.81408	3.37414	4.31139	0	3.79376	3.35912	4.28465	530.989	1.898	1.718	2.079	NA	NA	NA
