# Supplementary material for: Disproportionality analysis of biliary adverse events associated with fibrates using the JADER and FAERS databases
Source: Front Pharmacol. 2025 Nov 24;16:1700589. doi: 10.3389/fphar.2025.1700589 (PMC12684286; doi:10.3389/fphar.2025.1700589)
Supplement: Supplementary file 4 [file Table4.xlsx]

## Sheet: Caption
Supplementary Table 4. Stratified disproportionality analysis in JADER by sex, age group, and BMI for the association between fibrates and biliary ADEs, reporting ROR, PRR, χ², and IC; signal criteria were as in Supplementary Methods S1.

## Sheet: Supplementary_Table_4
drug_of_interest	DB	Subgroup	n11	n12	n21	n22	ROR	ROR025	ROR975	p-value	PRR	PRR025	PRR975	χ^2	IC	IC025	IC975
Pemafibrate	JADER	Male	19	427	1309	464536	15.7908	9.94122	25.0825	0	15.1607	9.73204	23.6177	248.419	3.137	2.473	3.801
Pemafibrate	JADER	Female	9	191	1173	449256	18.047	9.22557	35.3034	0	17.2799	9.10229	32.8043	137.349	2.711	1.772	3.649
Pemafibrate	JADER	≥60 years	19	422	1703	549710	14.5332	9.15511	23.0705	0	13.9501	8.96274	21.7127	226.601	3.071	2.408	3.734
Pemafibrate	JADER	20-50 years	9	179	538	254516	23.786	12.1123	46.7109	0	22.6952	11.9304	43.1733	183.977	2.831	1.886	3.775
Pemafibrate	JADER	BMI≥25	4	140	199	56668	8.13611	2.98235	22.196	0.001818	7.93788	2.99053	21.0698	23.8625	1.719	0.391	3.047
Pemafibrate	JADER	BMI<25	8	210	615	225031	13.9392	6.84996	28.3653	0	13.4644	6.78933	26.7021	91.3758	2.487	1.499	3.475
Pemafibrate	JADER	Overall	28	620	2557	962080	16.9921	11.6126	24.8637	0	16.3011	11.3232	23.4673	398.86	3.405	2.854	3.955
Fenofibrate	JADER	Male	14	1322	1314	463641	3.73665	2.20079	6.34436	4.2e-05	3.70798	2.19595	6.26111	27.4737	1.641	0.887	2.394
Fenofibrate	JADER	Female	6	793	1176	448654	2.88657	1.29026	6.45783	0.02001	2.8724	1.29169	6.38753	7.30526	1.175	0.076	2.274
Fenofibrate	JADER	≥60 years	16	1424	1706	548708	3.61387	2.20284	5.92873	1.8e-05	3.58482	2.19711	5.84904	29.6359	1.628	0.921	2.336
Fenofibrate	JADER	20-50 years	4	643	543	254052	2.91053	1.08512	7.80666	0.051802	2.89872	1.0873	7.72792	4.94902	1.064	-0.237	2.365
Fenofibrate	JADER	BMI≥25	4	469	199	56339	2.41459	0.893656	6.52403	0.089683	2.40263	0.896648	6.43799	3.22228	0.891	-0.422	2.204
Fenofibrate	JADER	BMI<25	5	753	618	224488	2.41201	0.997484	5.83248	0.060641	2.4027	0.999409	5.77637	4.07286	0.954	-0.234	2.142
Fenofibrate	JADER	Overall	20	2123	2565	960577	3.52797	2.26753	5.48904	3e-06	3.50438	2.26163	5.43001	35.6131	1.639	1.004	2.274
Bezafibrate	JADER	Male	9	2003	1319	462960	1.5771	0.817556	3.04231	0.199864	1.57452	0.818614	3.02843	1.87929	0.57	-0.348	1.488
Bezafibrate	JADER	Female	4	1192	1178	448255	1.27692	0.47766	3.41357	0.562351	1.27599	0.478885	3.3999	0.238604	0.271	-1.024	1.567
Bezafibrate	JADER	≥60 years	8	2163	1714	547969	1.18244	0.589616	2.37131	0.561193	1.18177	0.590793	2.36389	0.223316	0.21	-0.756	1.176
Bezafibrate	JADER	20-50 years	5	978	542	253717	2.39321	0.98988	5.78603	0.062219	2.38613	0.991367	5.74318	3.99785	0.947	-0.241	2.135
Bezafibrate	JADER	BMI≥25	6	722	197	56086	2.36593	1.04666	5.34811	0.047027	2.35467	1.04858	5.28761	4.55417	0.956	-0.158	2.07
Bezafibrate	JADER	BMI<25	5	1209	618	224032	1.49922	0.620676	3.62131	0.397476	1.49716	0.622074	3.60326	0.821106	0.462	-0.725	1.648
Bezafibrate	JADER	Overall	13	3207	2572	959493	1.51222	0.875903	2.61081	0.166412	1.51015	0.876632	2.6015	2.23511	0.54	-0.235	1.315
Fibrates	JADER	Male	40	3696	1288	461267	3.87583	2.82475	5.31801	0	3.84504	2.81161	5.25831	81.9015	1.815	1.355	2.275
Fibrates	JADER	Female	18	2159	1164	447288	3.20372	2.00744	5.11288	2.8e-05	3.1855	2.00367	5.06439	26.6484	1.5	0.83	2.17
Fibrates	JADER	≥60 years	42	3976	1680	546156	3.43408	2.52432	4.67171	0	3.40864	2.51355	4.62246	69.9591	1.666	1.219	2.114
Fibrates	JADER	20-50 years	16	1762	531	252933	4.32539	2.62471	7.12801	2e-06	4.29546	2.61803	7.04765	39.3534	1.819	1.105	2.532
Fibrates	JADER	BMI≥25	12	1313	191	55495	2.65544	1.47808	4.77064	0.003024	2.64045	1.47727	4.71952	11.5482	1.178	0.349	2.007
Fibrates	JADER	BMI<25	17	2138	606	223103	2.92735	1.8044	4.74915	0.000139	2.91214	1.80177	4.70681	20.819	1.372	0.679	2.064
Fibrates	JADER	Overall	58	5877	2527	956823	3.73679	2.87677	4.85391	0	3.71004	2.86337	4.80707	112.541	1.803	1.422	2.185
