# Supplementary material for: Disproportionality analysis of biliary adverse events associated with fibrates using the JADER and FAERS databases
Source: Front Pharmacol. 2025 Nov 24;16:1700589. doi: 10.3389/fphar.2025.1700589 (PMC12684286; doi:10.3389/fphar.2025.1700589)
Supplement: Supplementary file 5 [file Table1.xlsx]

## Sheet: Caption
Supplementary Table 1. Preferred terms (PTs) under the MedDRA/J v28.0 high-level term “Cholecystitis and cholelithiasis” (code 10008616) used to define biliary adverse drug events (ADEs).

## Sheet: Supplementary_Table_1
PT Code	Preferred Term (English)
10008612	Cholecystitis
10008614	Cholecystitis acute
10008617	Cholecystitis chronic
10008629	Cholelithiasis
10008630	Cholelithiasis obstructive
10017649	Gallstone ileus
10056668	Emphysematous cholecystitis
10062631	Cholecystitis infective
10066884	Pseudocholelithiasis
10068884	Cholelithiasis migration
10082088	Haemorrhagic cholecystitis
10084002	Ischaemic cholecystitis
10088969	Eosinophilic cholecystitis
10090325	Acute cholecystitis necrotic
